# Supplementary material for: Automated Nuclear Cartography Reveals Conserved Sperm Chromosome Territory Localization across 2 Million Years of Mouse Evolution
Source: Genes (Basel). 2019 Feb 1;10(2):109. doi: 10.3390/genes10020109 (PMC6409866; doi:10.3390/genes10020109)
Supplement: Supplementary file 1 [file genes-10-00109-s001.zip]

Archive with 2 entries (2 files):
- genes-427841 supp material ready to publish.pdf
- Supplementary Tables.xls
